# Supplementary material for: hackseq: Catalyzing collaboration between biological and computational scientists via hackathon
Source: F1000Res. 2017 Apr 10;6:197. Originally published 2017 Feb 28. [Version 2] doi: 10.12688/f1000research.10964.2 (PMC5381621; doi:10.12688/f1000research.10964.2)
Supplement: hackseq demographics — De-identified demographic data from hackseq participants in the pre-meeting survey/confirmation of attendance. [file f1000research-6-12239-s0000.tgz]

Archive with 1 entries (1 files):
- 4eef30a8-2980-4988-b149-c0e7c719f508_Dataset_1.csv
