# Supplementary material for: hackseq: Catalyzing collaboration between biological and computational scientists via hackathon
Source: F1000Res. 2017 Apr 10;6:197. Originally published 2017 Feb 28. [Version 2] doi: 10.12688/f1000research.10964.2 (PMC5381621; doi:10.12688/f1000research.10964.2)
Supplement: hackseq demographics — De-identified demographic data from hackseq participants in the pre-meeting survey/confirmation of attendance. [file f1000research-6-12239-s0000.tgz › 4eef30a8-2980-4988-b149-c0e7c719f508_Dataset_1.csv]

	Category	All Responses	Team Leaders
Gender	Male	40	7
	Female	22	2
Age	20-24	5	0
	25-29	30	1
	30-34	13	5
	35-39	8	2
	40-49	1	0
	50+	1	0
OS	OSX	38	na
	Linux	11	na
	Windows	10	na
Occupation	Undergraduate Student	6	0
	Graduate Student	28	2
	Post-Doc	4	0
	Academic Staff	9	1
	Academic Faculty	3	2
	Industrial Scientist	8	4
Ethnicity	Caucasian	26	na
	Arab	2	na
	Asian / Pacific Islander	25	na
	Latin American	1	na
	Prefer not to say	9	na
