# Supplementary material for: hackseq: Catalyzing collaboration between biological and computational scientists via hackathon
Source: F1000Res. 2017 Apr 10;6:197. Originally published 2017 Feb 28. [Version 2] doi: 10.12688/f1000research.10964.2 (PMC5381621; doi:10.12688/f1000research.10964.2)
Supplement: Post- hackseq survey responses — De-identified post- hackseq survey response data for the figures. [file f1000research-6-12239-s0001.tgz]

Archive with 1 entries (1 files):
- 0701d333-624c-476a-9fdf-0c35961ecee3_Dataset_2.csv
