# Supplementary material for: hackseq: Catalyzing collaboration between biological and computational scientists via hackathon
Source: F1000Res. 2017 Apr 10;6:197. Originally published 2017 Feb 28. [Version 2] doi: 10.12688/f1000research.10964.2 (PMC5381621; doi:10.12688/f1000research.10964.2)
Supplement: Post- hackseq survey responses — De-identified post- hackseq survey response data for the figures. [file f1000research-6-12239-s0001.tgz › 0701d333-624c-476a-9fdf-0c35961ecee3_Dataset_2.csv]

(A-Z sorted)	-	Rate your subjective experience at hackseq (not column sorted)	-	-	-	-	-	-	-	-	-	Please rate the usefulness of the various computational infrastructure (1 = no use, 5 = critical)	-	-	-
Please write three single word adjectives to describe your experience at hackseq ( comma-delimited plz )	How did you find the 3-day (8h x 3) format of the hackathon?	Hostile(1)-Collaborative(5)	Boring(1)-Fun(5)	Uninformative(1)-Enlightening(5)	Chaotic(1)-Organized(5)	What can we do at hackseq to improve the experience of future participants?	What about hackseq did you enjoy the most?	Would you participate in an event like hackseq again in the future?	Would you be interested in helping organize a future hackseq event?	Which programming languages and tools did you and your team use during the course of hackseq? (Comma delimited please)	Briefly describe what were the computational requirements (e.g., AWS, ORCA, etc) for you during hackseq.	ORCA	Amazon AWS	On-site volunteers	Which resource(s) did you wish you had access to that was/were not provided?
Amazing, fun,knowledgeable	Too Long	4	4	2	2	Beer on site	Being introduced to new software for analysis to read up upon.	Yes	No thanks	Bash, python	ORCA	3	1	1
Amazing, intense, fun	Just right	4	4	5	4	Better compute options (ORCA was problematic at first)	collaborating	Yes	No thanks	python; bash; bwa; GATK; platypus;	ORCA - would have been helpful to have more local HPC - AWS is difficult for working with large datasets.	5	1	3	More high memory nodes.
Awesome!	Just right	5	5	5	5	Better heating, trash cans	Collaborating with a diverse group	Yes	No thanks	Bash and python	AWS and ORCA	4	5	4	More time from Shaun
collaborative, fun, exciting	Just right	3	5	4	2	Better integration for presentations - I felt bad missing some of them since i was in the middle of working, maybe have them first thing or last thing in the day to get more participation	Collaboration	Yes	No thanks	R, python, bash scripting		3	2	4
collaborative,friendly,stimulating	Just right	5	5	5	5	Better Server availability for compute	Collaboration among team members.	Yes	No thanks	python,platypus,linux,bwa,samtools	We used ORCA, but it was horribly slow and unresponsive, so we instead utilized our own HPCs for analysis. Didn't have time to learn and use the AWS.	1	1	5	A better version of ORCA, WestGrid?
collaborative,fun,enriching	Just right	4	4	5	3	Better support for team leaders	Collaboration, good sprit	Yes	No thanks	R, python, various software/packages	Fairly minimal for our project; we did it all on our laptops.	1	1	3
Collaborative,humbling,fun	Just right	4	5	4	4	can not think of right now	Collaborative atmosphere	Yes	No thanks	python, bash, c++, BLAST	AWS, ORCA	3	5	5
Collaborative,synergy,nerdy	Just right	5	5	5	5	Confusing to have posts at multiple places on GitHub, and on Slack. It would be helpful to have team leaders be able to have input on selecting team members.	connecting with people and have fun	Yes	No thanks	python, R, bedtools, bash		2	1	3
Diverse, enthusiastic, lighthearted	Just right	5	4	4	5	don't know yet	Everyone in my team was very collaborative and we worked great together.	Yes	No thanks	R, python, command line	orca	5	1	3
educational, explorative, supportive	Just right	4	4	3	5	Elimination of early tech issues	Fun environment and lots of cool projects and ideas	Yes	No thanks	python, R, bash	ORCA	2	2	3
Educational, fun, inspiring	Just right	5	5	5	5	Have better abstracts and requirements, and also food to cater to all needs like the vegetarians.	getting to play with new datasets	Yes	No thanks	shell, R	amazon server	5	3	5
enjoyable, interesting, motivating	Just right	4	4	4	4	Have clearer instructions for specific teams.	Happy hour/dinner	Yes	No thanks	samtools, bamtools, python, Flask, BioDalliance, GATK	AWS	3	5	3
Exciting, enlightening, fun-filled	Just right	5	4	5	3	Have the project leads put more information prior to the start so more can be done during the three days of the hackathon.	idea inspiration	Yes	No thanks	R,Shiny	R,Shiny	1	1	1
exciting, grueling, enjoyable	Just right	4	5	5	3	Healthier food choices please!	It was really awesome to see the collective depth of knowledge of everyone here at hackseq.	Yes	No thanks	python,bash,html,css,js,samtools,bedtools,igv,biodalliance,picard,gatk	Variant calling (lots of RAM and processors) and plenty of disk space	3	5	4
fantastic,tiring,interesting,epic,fun,collaborative	Just right	5	5	5	4	How to' guide for team leader (edited response)	learning about new ideas	Yes	No thanks	r shiny JavaScript	Ogans laptop	4	4	4
friendly,creative,delicious	Just right	5	5	5	5	I really can't think of anything. The location worked perfectly, the tech stuff was all great. The coffee/food was as required.	learning experience & collaboration	Yes	No thanks	python 3	ORCA	5	1	3
fun, busy, collaborative	Just right	5	4	5	3	I think it was perfect, maybe having a mic when talking	learning from different people	Yes	No thanks	python3	ORCA	5		4
Fun, collaborative, great	Just right	5	4	5	5	I would eliminate the optional talks, and increase the time by a day or get teams to plan more beforehand	Learnt a lot! Met some awesome people from varied backgrounds.	Yes	No thanks	python, R	AWS	1	5	4	can not think of right now
fun, frenetic, stimulating	Just right	5	5	5	5	I would prune out projects that are not strongly selected by the participants to make sure everyone is very interested in the project they're assigned.	Meeting and working with new people, learning from them	Yes	No thanks	python, ipython notebook, bwa, samtools, longranger (10x genomics' software)	AWS only, single large memory instance	1	5	4
fun, impressed, worked	Just right	5	5	5	5	Internet access crapped out a couple times. Orcha was slow also.	Meeting intelligent and friendly teammates	Yes	Yes	R, AWK, python, BASH	AWS, ORCA	3	5	5	X11 forwarding and tunneling for RSTUDIO IPYTHON
fun, mindblowing, humbling	Just right	5	5	5	5	It was just great!	Meeting new people	Yes	Yes	R, python	Laptop
fun, productive,informative	Just right	5	5	5	4	It's pretty good already.	Meeting new people and working as a team	Yes	Yes	python	ORCA, but due to issues, many of us had to use our own clusters	5	1	4
fun, stressful, exciting	Just right	3	3	3	3	Maybe ensure that teams get evenly manned	Meeting new people in bio	Yes	Yes	bash scripts	AWS	3	4	3	None.
Fun, teamwork, learning	Just right	4	4	5	4	Maybe some more intro-level material for people interested in bioinformatics but are new to it.	Meeting new people with different skill sets and working on an interesting problem	Yes	Yes	python,R,LongRanger,jyupiter	Just AWS for data and jobs, and github for code. Created an HTTP server instance on AWS to host BAMs.	1	5	5
fun,creavity,collaborative	Just right	4	4	4	5	More information in terms of computing resources in advance of the hackathon, so that we don't waste time figuring that out at the event.	Meeting other people and opening my mind to new ideas	Yes	Yes	Shell, python, heaps of tools	ORCA was very slow to start with so a lot of us ended up using our home facility's HPC	3	1	4
fun,hectic,challenging	Just right	5	4	5	5	More space to hack late	Meeting people, exploring technologies	Yes	Yes	python	ORCA	5	1	5	nothing
funny, friendly, interesting	Just right	5	4	5	4	More teams. Option to combine teams at any point	Meeting so many people from other projects doing great amazing things! Sharung ideas and solutions too	Yes	Yes	R, plotly and Shiny	Nothing.	1	1	1	Individual rooms for each team
good,nerdy,fun	Just right	5	5	5	5	not overlap workshop with the teamwork, sometimes, one can not join workshop since the team is working together	People	Yes	Yes	R, python	ORCA, AWS	5	5	4
great, learning, team-building	Just right	3	3	4	2	Nothing! This was really perfect.	Pizza on site	Yes	Yes	python, velvet	AWS	1	5	3	A ready-set-go AWS instance & background material on the project
informative, fun, disorganized	Just right	4	5	5	4	Overnight areas onsite	Ribbing my teammates	Yes	Yes	python and R	AWS	3	5	5	none
informative, fun, organized	Just right	5	5	5	4	Prep by participants before	Selected projects beforehand, no internet problems, excellent venue/food/organization	Yes	Yes	R,shiny,plotly	internet and a laptop with R studio and git	1	1	2	none
informative, learning and wonderful	Just right	5	5	5	3	Protein in the breakfasts!	team work and learn from each other.	Yes	Yes	python	ORCA	3	1	2	I just wanted ORCA to work better
Informative,Amazing,Codejockey	Just right	4	3	5	3	Put an address and a map on the website. Make sure information is communicated on all channels (e-mail, Slack, etc.). Don't overrun on the talks. Sort out all computational infrastructure.	Teamwork	Yes	Yes	python	AWS, 1 node	1	5	3	None
insightful, exciting, worth-it	Just right	5	4	5	5	Spread the news	teamwork	Yes	Yes	R	Just laptop	1	1	1	none
inspiration, collaboration, awesome	Just right	4	3	3	4	start later in the day, warmer space, more chances to get to know team in the beginning	Testing out crazy new ideas	Yes	Yes	R, python	ORCA	3	3	4
inspiring,challenging,fun	Just right	5	5	5	4	Students were passing through area during the last day	The challenge	Yes	Yes	BASH, python, Bedtools, Samtools, R, Junyper Notebooks (formerly ipython), GoogleDocs	AWS was essentially for us as we needed over 4T of storage space, many nodes for processing data and a lot of RAM	2	5	2
instructive,fun,intense	Just right	5	5	5	3	The exact problem wasn't defined or explained very well beforehand. I had to spend the first day learning instead of coding.	The collaboration and environment	Yes	Yes	python,bash,R	Our own clusters, orca	3	3	3	HPC
intense, enlightening, enriched	Just right	5	5	5	1	The initial expectations within the team could be made more accessible - slack communication got a bit too chaotic to keep track of prior to the hackathon	The collaborative aspect of delivering a project using different skill sets in the group.	Yes	Yes	R, shiny	our beloved laptops	1	1	1
intense,dizzying,learningerific	Just right	5	5	5	4	Travel grants, extra time (outside of hacking) for events/workshops	The novelty of projects and team compositions just perfect to handle to those situations.	Yes	Yes	python3,PLINK1.9,IMPUTE2,bcftools1.3	ORCA and a few heavy computational calculations on clusters at institutions back home.	5	1	4	Perhaps the ability to get a few hundred hours of CPU time on an easy to access system such as ORCA.
intense,productive,exciting	Just right	4	4	5	5	T-shirts?	the opportunity to work with an expert and collaborate to resolve a relevant scientific problem	Yes	Yes	python, R, pysam	AWS. Fairly light compute requirements in our case.		5		Biggest IT issue: no open ports to AWS instance -- made it hard to get ad-hoc servers running (ipython notebook, rstudio, http mirroring, etc). Per-user accounts on AWS: needed to spend a bunch of time configuring these. (may just be my lack of experience w/ AWS), would be good to have in HOWTO?
intense; unexpected; fun	Just right	5	5	5	5	Unsure if people with my level of inexperience have much of a place in teams	The team bonding	Yes	Yes	python (conda, pyasm etc.), ipython, bash, make, longranger (10x genomics), R	AWS, various servers on the machine.	1	5	4	More time to establish accounts on the machine prior to the start. We were all using same user account and it could possibly lead to a disaster.
interactive, friendly,rewarding	Just right	5	5	5	5	We could probably have more information about the project before hand so we are able to select our preferences better	The wonderful people!	Yes	Yes	R package, python			5	5
interesting, intense, fun	Just right	5	5	5	5		Three days was a great amount of time - wonderful to meet with people.	Yes	YES!	bash,pytho,web	AWS	1	5	4
Interesting,conceptual,algorithmic	Just right	4	3	5	4		Vancouver	Yes	YES!	python3,plink,R,vcftools,bcftools,impute2	ORCA and cluster at one of the participants institutions	4	1	4
Interesting,educational,cool	Just right	5	5	4	5		variety of projects	Yes	YES!	R, python, bash, memesuite	Didn't use AWS that much, it was mostly run on our laptops	3	3	5	None
interesting,great,fantastic	Just right	5	5	5	5		Working as a team, brainstorming ideas, full day sessions to focus on work, Meeting deadline	Yes	YES!	python,Ipython notebook,bwa,velvet	Used a single node in AWS. Worked brilliantly	1	5	5	Really nothing. The 10x guys got basic bioinformatics tools set up on the AWS node very quickly. Might have been useful for other teams to make that easier but we had absolutely no problems
Learning, inclusive, productive	Just right	3	4	3	3		Working with a new set of people, the wrap ups at the end of the day and the venue.	Yes	YES!	bash, python, R, bedtools, ChIPSeeker, MotifGP	We didn't use AWS or ORCA. It wasn't clear how to access ORCA, and AWS required some set-up that we didn't want to go through. I would recommend that if you're going to use AWS in a future hackathon, then have the instances ready to go so that the participants don't have to worry about configuring the servers.	1	1	5	Preconfigured cloud instances.
productive,ambitious,exhausting	Too Long	4	3	5	4			Yes	YES!	bash	AWS, ORCA	5	5	5	NA
supercalifragilisticexpialidocious	Too Long	4	4	4	3			Yes	YES!	python, nextflow, bash	We used ORCA, and resources from our home intitutions	3	2	5	absolutely nothing!
tantalizing, intensive, rewarding	Too Long	5	5	5	5			Yes	YES!	python, R; Optimization packages & blackbox implementations	Basic programming capabilities, CLI, Version control (Git/Github), experience with packages & libraries	4	3	4	N/A
	Too Short	4	4	5	4			Yes	YES!	python,bash,magicblast	AWS,ORCA	5	5	4
	Too Short	4	4	5	5			Yes	YES!	python, Bash	AWS servers and ORCA	3	5	1	None!
	Too Short	5	5	5	3			Yes	YES!	python	AWS 16 cores, 128 GB RAM	3	4	1	The resource is great, no need to ask for more
	Too Short	4	5	4	4			Yes	YES!
